# Supplementary material for: Immobilization and Monitoring of Clostridium carboxidivorans and Clostridium kluyveri in Synthetic Biofilms
Source: Microorganisms. 2025 Feb 10;13(2):387. doi: 10.3390/microorganisms13020387 (PMC11858013; doi:10.3390/microorganisms13020387)
Supplement: Supplementary file 1 [file microorganisms-13-00387-s001.zip]

Archive with 1 entries (1 files):
- microorganisms-3452283-Supplementary Materials_corrected.pdf
